# Supplementary material for: A Novel On-Chip Liquid-Metal-Enabled Microvalve
Source: Micromachines (Basel). 2021 Aug 30;12(9):1051. doi: 10.3390/mi12091051 (PMC8467270; doi:10.3390/mi12091051)
Supplement: Supplementary file 1 [file micromachines-12-01051-s001.zip]

Archive with 11 entries (9 files):
- micromachines-1308949-SI final/
- micromachines-1308949-SI final/Supplementary materials_videos/
- micromachines-1308949-SI final/Supplementary materials_videos/Movie S1.mp4
- micromachines-1308949-SI final/Supplementary materials_videos/Movie S2.mp4
- micromachines-1308949-SI final/Supplementary materials_videos/Movie S3.mp4
- micromachines-1308949-SI final/Supplementary materials_videos/Movie S4.mp4
- micromachines-1308949-SI final/Supplementary materials_videos/Movie S5.mp4
- micromachines-1308949-SI final/Supplementary materials_videos/Movie S6.mp4
- micromachines-1308949-SI final/Supplementary materials_videos/Movie S7.mp4
- micromachines-1308949-SI final/Supplementary materials_videos/Movie S8.mp4
- micromachines-1308949-SI final/micromachines-1308949-SI for proof.pdf
